# Supplementary material for: ClC-1 Chloride Channel: Inputs on the Structure–Function Relationship of Myotonia Congenita-Causing Mutations
Source: Biomedicines. 2023 Sep 24;11(10):2622. doi: 10.3390/biomedicines11102622 (PMC10604815; doi:10.3390/biomedicines11102622)
Supplement: Supplementary file 1 [file biomedicines-11-02622-s001.zip]

Archive with 2 entries (2 files):
- Supplementary Table S1 ClC-1 Brenes-Pusch-Morales.xlsx
- Supplementary Table S2 ClC-1 Brenes-Pusch-Morales.xlsx
