# Supplementary material for: ClC-1 Chloride Channel: Inputs on the Structure–Function Relationship of Myotonia Congenita-Causing Mutations
Source: Biomedicines. 2023 Sep 24;11(10):2622. doi: 10.3390/biomedicines11102622 (PMC10604815; doi:10.3390/biomedicines11102622)
Supplement: Supplementary file 1 [file biomedicines-11-02622-s001.zip › Supplementary Table S1 ClC-1 Brenes-Pusch-Morales.xlsx]

## Sheet: Hoja1
Nucleotide change	A.A. change	Location	Segment	Inheritance	Genetic Reference
86A>C	H29P	IC	N-Term	R	Skálová D, 2013; DOI: 10.1371/journal.pone.0082549
99C>A	Y33*	IC	N-Term	R	Richardson R, 2013; DOI: 10.1002/mus.23976
128A>G	Q43R	IC	N-Term	R	Raheem O, 2012; DOI: 10.1212/WNL.0b013e31827595e2
139C>T	R47W	IC	N-Term	R	Liu X, 2015; DOI: 10.1080/19336950.2015.1075676
180+3A>T	splicing-site mutation	IC	N-Term	R	Sloan-Brown and George Jr, 1997; DOI: 10.1212/wnl.48.2.542
181-1G>T	splicing-site mutation	IC	N-Term	R	Palma-Milla C, 2019; DOI: 10.1007/s12041-019-1115-0
199G>T	E67*	IC	N-Term	R	Fialho D, 2007; DOI: 10.1093/brain/awm248
202C>T	Q68*	IC	N-Term	R	Zhang J, 1996; DOI: 10.1212/wnl.47.4.993
209C>T	S70L	IC	N-Term	R	Raheem O, 2012; DOI: 10.1212/WNL.0b013e31827595e2
220C>T	Q74*	IC	N-Term	R	Mailander (1996) Am J Hum Genet 58, 317, No DOI
244A>G	T82A	IC	N-Term	R	Brugnoni R, 2013; DOI: 10.1038/jhg.2013.58
280G>T	D94Y	IC	N-Term	R	Wei Z, 2019; DOI: 10.1080/01616412.2019.1672392
301G>T	D101Y	IC	N-Term	R	Tian X, 2015; DOI: 10.1212/NXG.0000000000000015
302-1G>A	splicing-site mutation	IC	N-Term	R	Trip J, 2008; DOI: 10.1038/ejhg.2008.39
302-2A>C	splicing-site mutation	IC	N-Term	R	Trip J, 2008; DOI: 10.1038/ejhg.2008.39
313C>T	R105C	IC	N-Term	R	Meyer-Kleine C, (1995); Am J Hum Genet 57, 1325, No DOI
316C>G	L106V	IC	N-Term	???	Suetterlin, K 2022; https://doi.org/10.1093/brain/awab344
350A>G	D117G	IC	Helix B	D	Yang X, 2017; DOI: 10.1080/19336950.2016.1212140
374 G>A	G125E	IM	Helix B	R	Hoche F, 2013; DOI: 10.1002/mus.23698
378_379insG	L127fs	IM	Helix B	R	Ferradini V, 2017; DOI: 10.1016/j.cca.2017.04.012
382A>G	M128V	IM	Helix B	D	Colding-Jorgensen E, 2003; DOI: 10.1002/mus.10347
383T>C	M128T	IM	Helix B	D	Ivanova EA, (2012); Genetika 48, 1113, No DOI
384G>A	M128I	IM	Helix B	R	Moon I, 2009; DOI: 10.3346/jkms.2009.24.6.1038
385G>A	A129T	IM	Helix B	D/S	Trip J, 2008; DOI: 10.1038/ejhg.2008.39
394A>T	S132C	IM	Helix B	D	Wu F-F, 2002; DOI: 10.1093/brain/awf246
395G>C	S132T	IM	Helix B	D?	Yuan J-H, 2022; https://doi.org/10.1007/s00415-022-11305-6
407A>G	D136G	IM	Helix B	R	Heine R, 1994; DOI: 10.1093/hmg/3.7.1123
409T>G	Y137D	IM	Helix B	R	Mazón M, 2012; DOI: 10.1016/j.nmd.2011.10.013
411C>G	Y137*	IM	Helix B	R	Trip J, 2008; DOI: 10.1038/ejhg.2008.39
434_435insGCA	splicing-site mutation	IM	Helix B	S	Palma-Milla C, 2019; DOI: 10.1007/s12041-019-1115-0
449A>G	Y150C	IM	Helix B	R	Mailander (1996) Am J Hum Genet 58, 317, No DOI
450C>A	Y150*	IM	Helix B	R	Sahin I, 2018; DOI: 10.1007/s13760-018-0893-0
475del	L159fs	IM	Helix C	R	Sahin I, 2018; DOI: 10.1007/s13760-018-0893-0
478C>T	Q160*	IM	Helix C	R	Brugnoni R, 2013; DOI: 10.1038/jhg.2013.58
480G>C	Q160H	IM	Helix C	R	Kornblum C, 2010; DOI: 10.1111/j.1600-0404.2009.01228.x
481T>G	F161V	IM	Helix C	R	Plassart-Schiess A, 1998; https://doi.org/10.1212/WNL.50.4.1176
490T>C	W164R	IM	Helix C	R?	Ulzi G, 2012; DOI: 10.1016/j.jns.2012.03.024
494T>G	V165G	IM	Helix C	R	Meyer-Kleine C, (1995); Am J Hum Genet 57, 1325, No DOI
500T>C	F167S	IM	Helix C	R	Vivekanandam V, 2023; https://doi.org/10.1016/j.nmd.2023.01.007
501C>G	F167L	IM	Helix C	D/R	George Jr A.L., (1994); Hum Mol Genet 3, 2071, no DOI
536G>A	C179Y	IM	Helix C	D	Suetterlin, K 2022; https://doi.org/10.1093/brain/awab344
537C>G	C179W	IM	Helix C	R	Stunnenberg BC, 2018; DOI: 10.1016/j.nmd.2018.03.006+
547C>T	S183P	IC	Helix C	S	Ivanova EA, (2012); Genetika 48, 1113, No DOI
562+3G>T	splicing-site mutation	IM	C-D loop	S	Ivanova EA, (2012); Genetika 48, 1113, No DOI
563G>C	G188A	IM	C-D loop	???	Brugnoni R, 2013; DOI: 10.1038/jhg.2013.58
563G>T	G188V	IM	C-D loop	R	Palma-Milla C, 2019; DOI: 10.1007/s12041-019-1115-0
566C>G	S189C	IM	C-D loop	D	Moon I, 2009; DOI: 10.3346/jkms.2009.24.6.1038
566C>T	S189F	IM	C-D loop	D	Dupré N, 2009; DOI: 10.1016/j.nmd.2008.01.007
568G>A	G190R	IM	Helix D	R	Morrow J, 2013; DOI: 10.1016/j.nmd.2013.05.001
568G>T	G190*	IM	Helix D	R	Stunnenberg BC, 2018; DOI: 10.1016/j.nmd.2018.03.006
568_569delinsTC	G190S	IM	Helix D	DR/S	Shalata A, 2010; DOI: 10.1002/mus.21525
577G>A	E193K	IM	Helix D	D	Colding-Jorgensen E, 2003; DOI: 10.1002/mus.10347
577G>T	E193*	IM	Helix D	R	Wu F-F, 2002; DOI: 10.1093/brain/awf246
585del	K195fs	IM	Helix D	R	Trip J, 2008; DOI: 10.1038/ejhg.2008.39
590T>G	I197R	IC	Helix D	R	Ferradini V, 2017; DOI: 10.1016/j.cca.2017.04.012
592C>G	L198V	IC	Helix D	D/R?	Simpson BJ, 2004; DOI: 10.1002/humu.9260
593T>A	L198H	IC	Helix D	???	Brugnoni R, 2013; DOI: 10.1038/jhg.2013.58
593T>C	L198P	IC	Helix D	D	Lakraj (2013) Yale J Biol Med 86, 101, No DOI
598G>A	G200R	IC	D-E loop	D?/R	Mailander (1996) Am J Hum Genet 58, 317, No DOI
599G>A	G200E	IC	D-E loop	R	Suetterlin, K 2022; https://doi.org/10.1093/brain/awab344
601_602insG	G258fs	IC	Helix E	R	Esteban J, 1998; DOI: 10.1007/s100480050027
613G>A	E205K	IC	Helix E	R	Vereb N, 2021; DOI: 10.1007/s00415-020-10328-1
618C>A	Y206*	IC	Helix E	R	Wei Z, 2019; DOI: 10.1080/01616412.2019.1672392
644A>G	K215R	IM	Helix E	D?	Yuan J-H, 2022; https://doi.org/10.1007/s00415-022-11305-6
650T>A	V217D	IM	Helix E	???	Brugnoni R, 2013; DOI: 10.1038/jhg.2013.58
652G>A	A218T	IM	Helix E	D	de Diego C, 1999; DOI: 10.1007/s004150050462
653C>T	A218V	IM	Helix E	D/R	Mazón M, 2012; DOI: 10.1016/j.nmd.2011.10.013
662C>A	A221E	IM	Helix E	R	Suetterlin, K 2022; https://doi.org/10.1093/brain/awab344
664G>A	G222S	IM	Helix E	R	Morrow J, 2013; DOI: 10.1016/j.nmd.2013.05.001
685G>A	V229M	IM	E-F loop	R	Liu X, 2015; DOI: 10.1080/19336950.2015.1075676
689G>A	G230E	IM	E-F loop	D/R	George Jr A.L., 1993; DOI: 10.1038/ng0493-305
689G>T	G230V	IM	E-F loop	D	Mazón M, 2012; DOI: 10.1016/j.nmd.2011.10.013
696+1G>A	splicing-site mutation	IM	Helix F	R	McKay O, 2006; DOI: 10.1016/j.clinph.2006.05.014
696+1G>T	splicing-site mutation	IM	Helix F	R	Mazón M, 2012; DOI: 10.1016/j.nmd.2011.10.013
696+2T>A	splicing-site mutation	IM	Helix F	R	Brugnoni R, 1999; 10.1002/(SICI)1098-1004(199911)14:5<447::AID-HUMU13>3.0.CO;2-Z
697G>C	G233S	IM	Helix F	R/S	Richman DP, 2012; DOI: 10.1007/s12017-012-8190-1
698G>T	G233V	IM	Helix F	D/R	Mazón M, 2012; DOI: 10.1016/j.nmd.2011.10.013
700C>A	P234T	IM	Helix F	R	Suetterlin, K 2022; https://doi.org/10.1093/brain/awab344
701C>T	P234L	IM	Helix F	???	Suetterlin, K 2022; https://doi.org/10.1093/brain/awab344
706G>C	V236L	IM	Helix F	R	Kubisch C, 1998; DOI: 10.1093/hmg/7.11.1753
726T>A	C242*	IM	Helix F	R	Fialho D, 2007; DOI: 10.1093/brain/awm248
730G>T	A244S	IM	Helix F	D	Brugnoni R, 2013; DOI: 10.1038/jhg.2013.58
742A>T	K248*	IC	Helix F	R	Gurgel-Giannetti J, 2012; DOI: 10.1002/mus.22252
762C>G	C254W	IC	F-G loop	R	Sasaki R, 2020; DOI: 10.1016/j.nmd.2020.06.001
763G>T	G255W	IC	F-G loop	R	Stunnenberg BC, 2018; DOI: 10.1016/j.nmd.2018.03.006
771T>A	T257*	IC	F-G loop	R	Skálová D, 2013; DOI: 10.1371/journal.pone.0082549
774+1G>A	splicing-site mutation	IC	F-G loop	R	Stunnenberg BC, 2018; DOI: 10.1016/j.nmd.2018.03.006
782A>G	Y261C	IC	F-G loop	D/R	Mailander (1996) Am J Hum Genet 58, 317, No DOI
789del	S264fs	IC	Helix G	R	Trip J, 2008; DOI: 10.1038/ejhg.2008.39
795T>G	D265G	IC	Helix G	D/S	Ivanova EA, (2012); Genetika 48, 1113, No DOI
803C>T	T268M	IC	Helix G	D/R?	Brugnoni R, 1999; 10.1002/(SICI)1098-1004(199911)14:5<447::AID-HUMU13>3.0.CO;2-Z
809G>A	G270D	IM	Helix G	R	Mazón M, 2012; DOI: 10.1016/j.nmd.2011.10.013
809G>T	G270V	IM	Helix G	D	Portaro S, 2015; DOI: 10.1007/s12017-015-8356-8
811T>C	C271R	IM	Helix G	S	Fialho D, 2007; DOI: 10.1093/brain/awm248
817G>A	V273M	IM	Helix G	R	Brugnoni R, 2013; DOI: 10.1038/jhg.2013.58
820G>C	G274R	IM	Helix G	R	Stunnenberg BC, 2018; DOI: 10.1016/j.nmd.2018.03.006
826G>A	G276S	IM	Helix G	R	Suetterlin, K 2022; https://doi.org/10.1093/brain/awab344
827G>A	G276D	IM	Helix G	R	Fialho D, 2007; DOI: 10.1093/brain/awm248
829T>C	C277R	IM	Helix G	R	Weinberger S, 2012; DOI: 10.1113/jphysiol.2012.232785
830G>A	C277Y	IM	Helix G	R	Weinberger S, 2012; DOI: 10.1113/jphysiol.2012.232785
831_832insG	V289fs	IM	Helix H	R	Nagamitsu S, 2000; DOI: 10.1212/wnl.55.11.1697
845C>G	P282R	IM	Helix H	???	Brugnoni R, 2013; DOI: 10.1038/jhg.2013.58
845C>T	P282L	IM	Helix H	R	Sasaki R, 2020; DOI: 10.1016/j.nmd.2020.06.001
847C>T	L283F	IM	Helix H	S	Wu F-F, 2002; DOI: 10.1093/brain/awf246
850G>A	G284R	IM	Helix H	R	Modoni A, 2011; DOI: 10.1097/WNP.0b013e31820510d7
854G>A	G285E	IM	Helix H	R	Kubisch C, 1998; DOI: 10.1093/hmg/7.11.1753
854G>T	G285V	IM	Helix H	D	Suetterlin, K 2022; https://doi.org/10.1093/brain/awab344
857T>A	V286E	IM	Helix H	R?	Meng Y-X, 2021; http://dx.doi.org/10.1097/MD.0000000000029591
857T>C	V286A	IM	Helix H	D	Kubisch C, 1998; DOI: 10.1093/hmg/7.11.1753
859C>A	L287I	IM	Helix H	D?	Lyons M, 2010; DOI: 10.1016/j.pediatrneurol.2010.01.014
863T>C	F288S	IM	Helix H	R	Sun C, 2001; DOI: 10.1038/sj.ejhg.5200736
865A>G	S289G	IM	Helix H	D	Suetterlin, K 2022; https://doi.org/10.1093/brain/awab344
866G>A	S289N	IM	Helix H	S	Fialho D, 2007; DOI: 10.1093/brain/awm248
866G>T	S289I	IM	Helix H	R	Suetterlin, K 2022; https://doi.org/10.1093/brain/awab344
870C>G	I290M	IM	Helix H	D	Lehmann-Horn F, 1995; DOI: 10.1093/hmg/4.8.1397
871G>A	E291K	IC	Helix H	D/R	Meyer-Kleine C, (1995); Am J Hum Genet 57, 1325, No DOI
871G>C	G291Q	IC	Helix H	R	Skálová D, 2013; DOI: 10.1371/journal.pone.0082549
890T>C	F297S	IC	H-I loop	D	Fialho D, 2007; DOI: 10.1093/brain/awm248
890T>A	F297Y	IC	H-I loop	R	Palma-Milla C, 2019; DOI: 10.1007/s12041-019-1115-0
892G>A	A298T	IC	H-I loop	D/R	Gao F, 2010; DOI: 10.4103/0028-3886.72163
895G>C	V299L	IC	Helix I	D/S	Fialho D, 2007; DOI: 10.1093/brain/awm248
898C>T	R300*	IC	Helix I	R	Dupre N, 2009; DOI: 10.1016/j.nmd.2008.01.007
899G>A	R300Q	IC	Helix I	D/R	Steinmeyer K, 1994; DOI: 10.1002/j.1460-2075.1994.tb06315.x
904T>C	Y302H	IM	Helix I	D/R	Mazón M, 2012; DOI: 10.1016/j.nmd.2011.10.013
905A>G	Y302C	IM	Helix I	R	Skálová D, 2013; DOI: 10.1371/journal.pone.0082549
907T>C	W303R	IM	Helix I	D	Fialho D, 2007; DOI: 10.1093/brain/awm248
908G>A	W303*	IM	Helix I	R	Zielonka D, 2012; DOI: 10.1016/j.nmd.2011.10.024
912A>C	R304S	IM	Helix I	S	Ivanova EA, (2012); Genetika 48, 1113, No DOI
914G>A	G305E	IM	Helix I	R	Trip J, 2008; DOI: 10.1038/ejhg.2008.39
916T>C	F306L	IM	Helix I	D	Fialho D, 2007; DOI: 10.1093/brain/awm248
917T>C	F306S	IM	Helix I	D	Zhao C, 2020; DOI: 10.1371/journal.pone.0233017
920T>C	F307S	IM	Helix I	D/R	Kubisch C, 1998; https://doi.org/10.1093/hmg/7.11.1753
929C>T	T310M	IM	Helix I	S	Wu F-F, 2002; DOI: 10.1093/brain/awf246
936C>G	S312R	IM	Helix I	R	Lakraj (2013) Yale J Biol Med 86, 101, No DOI
937G>A	A313T	IM	Helix I	D/R/S	Kubisch C, 1998; https://doi.org/10.1093/hmg/7.11.1753
938C>T	A313V	IM	Helix I	D	Fialho D, 2007; DOI: 10.1093/brain/awm248
950G>A	R317Q	IM	Helix I	D/R y R	Pusch M, 1995; DOI: 10.1016/0896-6273(95)90023-3
950G>T	R317L	IM	Helix I	S	Fialho D, 2007; DOI: 10.1093/brain/awm248
959C>T	A320V	IM	Helix I	S	Fialho D, 2007; DOI: 10.1093/brain/awm248
961G>C	V321L	IM	Helix I	R	Fialho D, 2007; DOI: 10.1093/brain/awm248
961G>A	V321M	IM	Helix I	D	Sasaki R, 2020; DOI: 10.1016/j.nmd.2020.06.001
966G>A	W322*	EC	Helix I	R	Brenes O, 2021; DOI: 10.3390/cells10020374
979G>A	V327I	EC	I-J loop	R	Horga A, 2013; DOI: 10.1212/WNL.0b013e31828cf8d0
979+1G>A	splicing-site mutation	EC	I-J loop	S	Fialho D, 2007; DOI: 10.1093/brain/awm248
982A>G	T328A	EC	I-J loop	R	Ferradini V, 2017; DOI: 10.1016/j.cca.2017.04.012
983C>T	T328I	EC	I-J loop	D	Vereb N, 2021; DOI: 10.1007/s00415-020-10328-1
983C>A	T328N	EC	I-J loop	D?	Yuan J-H, 2022; https://doi.org/10.1007/s00415-022-11305-6
986T>C	I329T	EC	I-J loop	R	Meyer-Kleine C, (1995); Am J Hum Genet 57, 1325, No DOI
991G>A	A331T	EC	I-J loop	R	Sun C, 2001; DOI: 10.1038/sj.ejhg.5200736
991G>T	A331S	EC	I-J loop	R	Suetterlin, K 2022; https://doi.org/10.1093/brain/awab344
995T>G	L332R	EC	I-J loop	S	Suetterlin, K 2022; https://doi.org/10.1093/brain/awab344
998T>C	F333S	EC	I-J loop	D?	Yuan J-H, 2022; https://doi.org/10.1007/s00415-022-11305-6
999C>G	F333L	EC	I-J loop	R	Suetterlin, K 2022; https://doi.org/10.1093/brain/awab344
1004C>A	T335N	EC	I-J loop	D	Imbrici P, 2016; doi: 10.1096/fj.201500079R
1010T>G	F337C	EC	I-J loop	D	Derevenciuc A, 2016; DOI: 10.1002/mus.24971
1012C>T	R338*	EC	I-J loop	R	Ulzi G, 2012; DOI: 10.1016/j.jns.2012.03.024
1013G>A	R338Q	EC	I-J loop	D/R	Dupre N, 2009; DOI: 10.1016/j.nmd.2008.01.007
1024C>T	P342S	EC	I-J loop	R	Ivanova EA, (2012); Genetika 48, 1113, No DOI
1024C>A	P342T	EC	I-J loop	D	Yang X, 2017; DOI: 10.1080/19336950.2016.1212140
1025C>T	P342L	EC	I-J loop	S	Suetterlin, K 2022; https://doi.org/10.1093/brain/awab344
1028T>G	F343C	EC	I-J loop	D?	Yuan J-H, 2022; https://doi.org/10.1007/s00415-022-11305-6
1063G>A	G355R	IM	Helix J	S	Moon I, 2009; DOI: 10.3346/jkms.2009.24.6.1038
1063G>C	G355R	IM	Helix J	R	Deymeer F, 1998; DOI: 10.1002/(sici)1097-4598(199810)21:10<1334::aid-mus16>3.0.co;2-1
1064G>A	G355E	IM	Helix J	R	Dupre N, 2009; DOI: 10.1016/j.nmd.2008.01.007
1064+1G>A	splicing-site mutation	IM	Helix J	D	Ozgun N, 2020; DOI: 10.24953/turkjped.2020.03.012
1103T>C	L368P	IM	Helix J	R	Stunnenberg BC, 2018; DOI: 10.1016/j.nmd.2018.03.006
1106A>C	H369P	IM	Helix J	R	Suetterlin, K 2022; https://doi.org/10.1093/brain/awab344
1065-2A>G	splicing-site mutation	IM	Helix J	R	Trip J, 2008; DOI: 10.1038/ejhg.2008.39
1095-1096del	F387fs	IM	Helix J	R	Meyer-Kleine C, (1995); Am J Hum Genet 57, 1325, No DOI
1110delC	R370fs	IM	Helix J	???	Modoni A, 2011; DOI: 10.1097/WNP.0b013e31820510d7
1117A>T	M373L	IM	Helix J	S	Moon I, 2009; DOI: 10.3346/jkms.2009.24.6.1038
1129C>T	R377*	IC	Helix J	R	Fialho D, 2007; DOI: 10.1093/brain/awm248
1166+5G>A	splicing-site mutation	IC	Helix K	R	Vereb N, 2021; DOI: 10.1007/s00415-020-10328-1
1167-10T>C	splicing-site mutation	IC	Helix K	R	Trip J, 2008; DOI: 10.1038/ejhg.2008.39
1167-16T>G	splicing-site mutation?	IC	Helix K	???	Suetterlin, K 2022; https://doi.org/10.1093/brain/awab344
1183_1187del	C427fs	IC	Helix K	S	Fialho D, 2007; DOI: 10.1093/brain/awm248
1184G>A	G395E	IM	Helix K	???	Brugnoni R, 2013; DOI: 10.1038/jhg.2013.58
1190T>A	V397N	IM	Helix K	???	Suetterlin, K 2022; https://doi.org/10.1093/brain/awab344
1193C>T	T398I	IM	Helix K	S	Fialho D, 2007; DOI: 10.1093/brain/awm248
1205C>T	A402V	IM	Helix K	S	Fialho D, 2007; DOI: 10.1093/brain/awm248
1222C>G	P408A	IM	Helical stretch K-L	S	Fialho D, 2007; DOI: 10.1093/brain/awm248
1231G>T	G411C	EC	Helical stretch K-L	R	Stunnenberg BC, 2018; DOI: 10.1016/j.nmd.2018.03.006
1235A>C	Q412P	EC	Helical stretch K-L	R	Morales F, (2008); Rev. Biol. Trop. 56, 1, No DOI
1238T>G	F413C	EC	Helical stretch K-L	D/R/S	Meyer-Kleine C, (1995); Am J Hum Genet 57, 1325, No DOI
1244C>T	A415V	IM	Helical stretch K-L	R	Deymeer F, 1998; DOI: 10.1002/(sici)1097-4598(199810)21:10<1334::aid-mus16>3.0.co;2-1
1247G>A	G416E	IM	Helical stretch K-L	R	Mazón M, 2012; DOI: 10.1016/j.nmd.2011.10.013
1250A>G	E417G	IM	Helix L	R	Trip J, 2008; DOI: 10.1038/ejhg.2008.39
1261C>T	R421C	IM	Helix L	R/S	Mazón M, 2012; DOI: 10.1016/j.nmd.2011.10.013
1262G >A	R421H	IM	Helix L	R	Modoni A, 2011; DOI: 10.1097/WNP.0b013e31820510d7
1262_1263insC	R429fs	IM	Helix L	R	Meyer-Kleine C, (1995); Am J Hum Genet 57, 1325, No DOI
1263G>A	E422K	IM	Helix L	R/S	Modoni A, 2011; DOI: 10.1097/WNP.0b013e31820510d7
1264G>A	E422L	IM	Helix L	???	Modoni A, 2011; DOI: 10.1097/WNP.0b013e31820510d7
1269dupC	I424fs	IM	Helix L	???	Suetterlin, K 2022; https://doi.org/10.1093/brain/awab344
1271T>A	I424N	IM	Helix L	S	Ivanova EA, (2012); Genetika 48, 1113, No DOI
1272C>G	I424M	IM	Helix L	S	Brugnoni R, 1999; 10.1002/(SICI)1098-1004(199911)14:5<447::AID-HUMU13>3.0.CO;2-Z
1283T>C	F428S	EC	Helix L	D?	Wu F-F, 2002; DOI: 10.1093/brain/awf246
1290_1291del	N430fs	EC	Helical stretch L-M	S	Ivanova EA, (2012); Genetika 48, 1113, No DOI
1278_1281del	T433fs	EC	Helical stretch L-M	R	Deymeer F, 1998; DOI: 10.1002/(sici)1097-4598(199810)21:10<1334::aid-mus16>3.0.co;2-1
1292C>T	A431V	EC	Helical stretch L-M	S	Yang X, 2017; DOI: 10.1080/19336950.2016.1212140
1295C>G	T432R	EC	Helical stretch L-M	R	Skálová D, 2013; DOI: 10.1371/journal.pone.0082549
1297T>C	W433R	EC	Helical stretch L-M	D/R	Dupre N, 2009; DOI: 10.1016/j.nmd.2008.01.007
1333C>T	Q445*	EC	Helical stretch L-M	R	Sasaki R, 1999; DOI: 10.1016/S0960-8966(99)00050-4
1357C>T	R453W	EC	Helical stretch L-M	R	Brugnoni R, 2013; DOI: 10.1038/jhg.2013.58
1363A>T	N455Y	EC	Helix M	R	Skálová D, 2013; DOI: 10.1371/journal.pone.0082549
	V456I	EC	Helix M
1389_1390insT	V465fs	IM	Helix M	R?	Meng Y-X, 2021; http://dx.doi.org/10.1097/MD.0000000000029591
1366G>A	V456I	IM	Helix M	???	Suetterlin, K 2022; https://doi.org/10.1093/brain/awab344
1401+1G>T	splicing-site mutation	IM	Helix M	R	Stunnenberg BC, 2018; DOI: 10.1016/j.nmd.2018.03.006
1387T>A	F463I	IM	Helix M	R	Suetterlin, K 2022; https://doi.org/10.1093/brain/awab344
1403T>C	F468S	IM	Helix M	R	Orsini C, 2020; DOI: 10.3389/fneur.2020.00063
1412C>T	S471F	IM	Helix M	S	Jou SB, 2004; DOI: 10.1007/s00415-004-0383-6
1437_1450del	I479fs	IM	M-N loop	D/R/S	Stunnenberg BC, 2018; DOI: 10.1016/j.nmd.2018.03.006
1437_1450del	I503fs	IM	M-N loop	D/R	Meyer-Kleine, 1994; DOI: 10.1093/hmg/3.6.1015
1437_1450del	P480fs	IM	M-N loop	R	Dupre N, 2009; DOI: 10.1016/j.nmd.2008.01.007
1438C>T	P480S	IM	M-N loop	D	Moon I, 2009; DOI: 10.3346/jkms.2009.24.6.1038
1438C>A	P480T	IM	M-N loop	D	Sasaki R, 2020; DOI: 10.1016/j.nmd.2020.06.001
1439C>T	P480L	IM	M-N loop	D	Steinmeyer K, 1994; https://doi.org/10.1002/j.1460-2075.1994.tb06315.x
1439C>A	P480H	IM	M-N loop	S	Fialho D, 2007; DOI: 10.1093/brain/awm248
1443C>A	C481*	IM	M-N loop	R	Sangiuolo F, 1998; DOI: 10.1002/(SICI)1098-1004(1998)11:4<331::AID-HUMU12>3.0.CO;2-3
1444G>A	G482R	IM	M-N loop	D/R	Meyer-Kleine C, (1995); Am J Hum Genet 57, 1325, No DOI
1444_1449del	G482_G483del	IM	M-N loop	R	Vereb N, 2021; DOI: 10.1007/s00415-020-10328-1
1445G>A	G482E	IM	M-N loop	D/R	Skálová D, 2013; DOI: 10.1371/journal.pone.0082549
1447G>A	G483S	IM	Helix N	R	Suetterlin, K 2022; https://doi.org/10.1093/brain/awab344
1450T>C	F484L	IM	Helix N	D	Brugnoni R, 2013; DOI: 10.1038/jhg.2013.58
1453A>G	M485V	IM	Helix N	R	Meyer-Kleine C, (1995); Am J Hum Genet 57, 1325, No DOI
1454T>A	M485K	IM	Helix N	R	Suetterlin, K 2022; https://doi.org/10.1093/brain/awab344
1471+1G>A	splicing-site mutation	IM	Helix N	R	Meyer-Kleine C, (1995); Am J Hum Genet 57, 1325, No DOI
1477G>A	A493T	IM	Helix N	???	Suetterlin, K 2022; https://doi.org/10.1093/brain/awab344
1478C>A	A493E	IM	Helix N	D/R/S	Ivanova EA, (2012); Genetika 48, 1113, No DOI
1478C>T	A493V	IM	Helix N	R	Skálová D, 2013; DOI: 10.1371/journal.pone.0082549
1480T>C	F494L	IM	Helix N	???	Suetterlin, K 2022; https://doi.org/10.1093/brain/awab344
1481T>C	F494S	IM	Helix N	???	Brugnoni R, 2013; DOI: 10.1038/jhg.2013.58
1488G>T	R496S	IM	Helix N	R	Lorenz C, 1994; https://doi.org/10.1093/hmg/3.6.941
1495G>A	G499R	EC	Helix N	R/S	Zhang J, 2000; DOI: 10.1074/jbc.275.4.2999
1498G>A	E500K	EC	Helix N	R	Suetterlin, K 2022; https://doi.org/10.1093/brain/awab344
1499T>G	E500*	EC	Helix N	R	Modoni A, 2011; DOI: 10.1097/WNP.0b013e31820510d7
1559T>C	L520P	EC	N-O loop	D	Brugnoni R, 2013; DOI: 10.1038/jhg.2013.58
1561C>A	P521T	EC	Helix O	R	Suetterlin, K 2022; https://doi.org/10.1093/brain/awab344
1562C>G	P521R	EC	Helix O	???	Brugnoni R, 2013; DOI: 10.1038/jhg.2013.58
1568G>A	G523D	IM	Helix O	D/S	Moon I, 2009; DOI: 10.3346/jkms.2009.24.6.1038
1568G>T	G523V	IM	Helix O	R	Stunnenberg BC, 2018; DOI: 10.1016/j.nmd.2018.03.006
1571A>G	Y524C	IM	Helix O	R	Tincheva S, 2016; DOI: 10.1016/j.nmd.2016.08.001
1582+1G>A	splicing-site mutation	IM	Helix O	R	Suetterlin, K 2022; https://doi.org/10.1093/brain/awab344
1582+5G>A	splicing-site mutation	IM	Helix O	R	Sparber P, 2020; DOI: 10.1186/s12881-020-01128-5
1586C>T	A529V	IM	Helix O	???	Suetterlin, K 2022; https://doi.org/10.1093/brain/awab344
1592+5G>A	splicing-site mutation	IM	Helix O	R	Ivanova EA, (2012); Genetika 48, 1113, No DOI
1592C>T	A531V	IM	Helix O	D?/R	Papponen H, 1999: DOI: 10.1212/wnl.53.2.297
1598C>T	T533I	IM	Helix O	R	Modoni A, 2011; DOI: 10.1097/WNP.0b013e31820510d7
1604C>A	A535D	IM	Helix O	???	Brugnoni R, 2013; DOI: 10.1038/jhg.2013.58
1606G>A	V536I	IM	Helix O	R	Raheem O, 2012; DOI: 10.1212/WNL.0b013e31827595e2
1606G>C	V536L	IM	Helix O	R	Ulzi G, 2012; https://doi.org/10.1016/j.jns.2012.03.024
1615A>G	T539A	IM	O-P loop	D	Sasaki R, 2020; DOI: 10.1016/j.nmd.2020.06.001
1642G>A	E548K	IM	Helix P	R	Modoni A, 2011; DOI: 10.1097/WNP.0b013e31820510d7
1648A>G	T550A	IM	Helix P	R	Stunnenberg BC, 2018; DOI: 10.1016/j.nmd.2018.03.006+
1649C>G	T550R	IM	Helix P	R	Palma-Milla C, 2019; DOI: 10.1007/s12041-019-1115-0
1649C>T	T550M	IM	Helix P	D/R/S	Wu F-F, 2002; DOI: 10.1093/brain/awf246
1652G>A	G551N	IM	Helix P	D	Kumar K, 2010; DOI: 10.1002/mus.21610
1655A>G	Q552R	IM	P-Q loop	D	Lehmann-Horn F, 1995; DOI: 10.1093/hmg/4.8.1397
1744A>T	I553F	IM	P-Q loop	R	Burgunder JM, 2008; DOI: 10.1016/j.nmd.2008.05.007
1750C>A	H555N	EC	Helix Q	R	Burgunder JM, 2008; DOI: 10.1016/j.nmd.2008.05.007
1667T>A	I556N	EC	Helix Q	D/R	Plassart-Schiess E, 1998; DOI: 10.1212/wnl.50.4.1176
1672C>T	P558S	IM	Helix Q	S	Desaphy JF, 2012; DOI: 10.1016/j.nmd.2012.06.313
1679T>C	M560T	IM	Helix Q	D/R	Gao F, 2010; DOI: 10.4103/0028-3886.72163
1687G>A	V563I	IM	Helix Q	R	Sangiuolo F, 1998; DOI: 10.1002/(SICI)1098-1004(1998)11:4<331::AID-HUMU12>3.0.CO;2-3
1696G>A	A566T	IM	Helix Q	R	Fialho D, 2007; DOI: 10.1093/brain/awm248
1697C>T	A566V	IM	Helix Q	R	Skálová D, 2013; DOI: 10.1371/journal.pone.0082549
1701C>A	N567K	IM	Helix Q	D	Mazon, 2012; https://www.nmd-journal.com/article/S0960-8966(11)01371-X/fulltext
1709A>C	N567H	IM	Helix Q	S	Ivanova EA, (2012); Genetika 48, 1113, No DOI
1712A>G	Q571R	IM	Helix Q	D	Palma-Milla C, 2019; DOI: 10.1007/s12041-019-1115-0
1720C>A	Q574K	IM	Q-R loop	D	Ivanova EA, (2012); Genetika 48, 1113, No DOI
1723C>T	P575S	IM	Q-R loop	S	Jou SB, 2004; DOI: 10.1007/s00415-004-0383-6
1748A>G	Q583R	IC	Helix R	R	Suetterlin, K 2022; https://doi.org/10.1093/brain/awab344
1759C>G	L587V	IC	C-Term	R	Suetterlin, K 2022; https://doi.org/10.1093/brain/awab344
1781G>T	G594V	IC	C-Term	???	Suetterlin, K 2022; https://doi.org/10.1093/brain/awab344
1785G>A	W595*	IC	C-Term	R	Brugnoni R, 2013; DOI: 10.1038/jhg.2013.58
1797-1G>A	splicing-site mutation	IC	C-Term	S	Ivanova EA, (2012); Genetika 48, 1113, No DOI
1826T>A	M609K	IC	CBS1	S	Moon I, 2009; DOI: 10.3346/jkms.2009.24.6.1038
1832G>A	R611H	IC	CBS1	???	Suetterlin, K 2022; https://doi.org/10.1093/brain/awab344
1841A>T	K614M	IC	CBS1	R	Trip J, 2008; DOI: 10.1038/ejhg.2008.39
1842G>C	K614N	IC	CBS1	R	Stunnenberg BC, 2018; DOI: 10.1016/j.nmd.2018.03.006+
1847del	V616fs	IC	CBS1	???	Brugnoni R, 2013; DOI: 10.1038/jhg.2013.58
1872G>T	E624*	IC	CBS1	R	Meng Y-X, 2021; http://dx.doi.org/10.1097/MD.0000000000029591
1876C>T	R626*	IC	CBS1	S	Ivanova EA, (2012); Genetika 48, 1113, No DOI
1883T>C	L628P	IC	CBS1	R	Brugnoni R, 2013; DOI: 10.1038/jhg.2013.58
1886T>C	L629P	IC	CBS1	R	Miryounesi M, (2016); IJMS 41, 456, No DOI
1918G>T	V640F	IC	CBS1	R	Suetterlin, K 2022; https://doi.org/10.1093/brain/awab344
1919T>G	V640G	IC	CBS1	R	Brugnoni R, 2013; DOI: 10.1038/jhg.2013.58
1930+6T>G	splicing-site mutation?	IC	CBS1	R	Suetterlin, K 2022; https://doi.org/10.1093/brain/awab344
1931A>G	D644G	IC	CBS1	S	Jou SB, 2004; DOI: 10.1007/s00415-004-0383-6
1936A>G	M646V	IC	CBS1	D/R/S	Ivanova EA, (2012); Genetika 48, 1113, No DOI
1937T>C	M646T	IC	CBS1	R	Suetterlin, K 2022; https://doi.org/10.1093/brain/awab344
1938G>A	M646I	IC	CBS1	R	Trip J, 2008; DOI: 10.1038/ejhg.2008.39
1970T>C	L657P	IC	CBS1	R	Kornblum C, 2010; DOI: 10.1111/j.1600-0404.2009.01228.x
1972C>T	Q658*	IC	CBS1	R	de Diego C, 1999; DOI: 10.1007/s004150050462
1976C>T	A659V	IC	CBS1	R	Sasaki R, 1999; DOI: 10.1016/S0960-8966(99)00050-4
1991A>C	H664P	IC	CBS1	???	Suetterlin, K 2022; https://doi.org/10.1093/brain/awab344
2005C>T	R669C	IC	C-Term	S	de Diego C, 1999; DOI: 10.1007/s004150050462
2010_2020del	R670fs	IC	C-Term	???	Suetterlin, K 2022; https://doi.org/10.1093/brain/awab344
2058C>A	Y686*	IC	C-Term	R/S	Ivanova EA, (2012); Genetika 48, 1113, No DOI
2058C>G	Y686*	IC	C-Term	R	Modoni A, 2011; DOI: 10.1097/WNP.0b013e31820510d7
2059G>C	D687H	IC	C-Term	???	Brugnoni R, 2013; DOI: 10.1038/jhg.2013.58
2062G>C	G688R	IC	C-Term	???	Suetterlin, K 2022; https://doi.org/10.1093/brain/awab344
2096del	G699fs	IC	C-Term	R/S	Palma-Milla C, 2019; DOI: 10.1007/s12041-019-1115-0
2114_2115insT	P705fs	IC	C-Term	R	Vereb N, 2021; DOI: 10.1007/s00415-020-10328-1
2124C>G	F708L	IC	C-Term	R?	Sangiuolo F, 1998; DOI: 10.1002/(SICI)1098-1004(1998)11:4<331::AID-HUMU12>3.0.CO;2-3
2147del	D716fs	IC	C-Term	???	Brugnoni R, 2013; DOI: 10.1038/jhg.2013.58
2149G>T	E717*	IC	C-Term	R	Plassart-Schiess A, 1998; https://doi.org/10.1212/WNL.50.4.1176
2230C>A	P744T	IC	C-Term	???	Suetterlin, K 2022; https://doi.org/10.1093/brain/awab344
2149del	K793fs	IC	C-Term	D/R	Kuo H-C, 2006; DOI: 10.1111/j.1600-0404.2006.00589.x
2172+1G>T	splicing-site mutation	IC	C-Term	R	Chen L, 2004; DOI: 10.1002/mus.20005
2172+4A>G	splicing-site mutation	IC	C-Term	D?	Yang X, 2017; DOI: 10.1080/19336950.2016.1212140
2178del	P727fs	IC	C-Term	R	Palma-Milla C, 2019; DOI: 10.1007/s12041-019-1115-0
2255A>G	K752R	IC	C-Term	R?	Simpson BJ, 2004; https://doi.org/10.1002/humu.9260
2264del	R793fs	IC	C-Term	R	Sangiuolo F, 1998; DOI: 10.1002/(SICI)1098-1004(1998)11:4<331::AID-HUMU12>3.0.CO;2-3
2284+5C>T	splicing-site mutation	IC	C-Term	R	Palma-Milla C, 2019; DOI: 10.1007/s12041-019-1115-0
2287C>A	Q763K	IC	C-Term	R	Brugnoni R, 2013; DOI: 10.1038/jhg.2013.58
2330del	A793fs	IC	C-Term	D?	Kuo H-C, 2006; DOI: 10.1111/j.1600-0404.2006.00589.x
2362C>T	Q788*	IC	C-Term	D	Men Y-X, 2016; DOI: 10.1080/01616412.2015.1114741
2363A>C	Q788P	IC	C-Term	R	Mazon, 2012; https://www.nmd-journal.com/article/S0960-8966(11)01371-X/fulltext
2364+2T>A	splicing-site mutation	IC	C-Term	R/S	Sangiuolo F, 1998; DOI: 10.1002/(SICI)1098-1004(1998)11:4<331::AID-HUMU12>3.0.CO;2-3
2364+2T>C	splicing-site mutation	IC	C-Term	R?	Yang X, 2017; DOI: 10.1080/19336950.2016.1212140
2364+5G>A	splicing-site mutation	IC	C-Term	???	Brugnoni R, 2013; DOI: 10.1038/jhg.2013.58
2364+10G>A	splicing-site mutation	IC	C-Term	???	Brugnoni R, 2013; DOI: 10.1038/jhg.2013.58
2380_2381delinsT	V794fs	IC	C-Term	S	Ivanova EA, (2012); Genetika 48, 1113, No DOI
2401G>T	E801*	IC	C-Term	R	Vereb N, 2021; DOI: 10.1007/s00415-020-10328-1
2419C>T	Q807*	IC	C-Term	R	Trip J, 2008; DOI: 10.1038/ejhg.2008.39
2422_2427dup	E808_Q809dup	IC	C-Term	R	Stunnenberg BC, 2018; DOI: 10.1016/j.nmd.2018.03.006+
2434C>T	Q812*	IC	C-Term	R	Modoni A, 2011; DOI: 10.1097/WNP.0b013e31820510d7
2437C>A	P813T	IC	C-Term	S	Ivanova EA, (2012); Genetika 48, 1113, No DOI
2452+2T>A	splicing-site mutation	IC	C-Term	R	Sangiuolo F, 1998; DOI: 10.1002/(SICI)1098-1004(1998)11:4<331::AID-HUMU12>3.0.CO;2-3
2457C>A	C819*	IC	C-Term	R	Trip J, 2008; DOI: 10.1038/ejhg.2008.39
2464G>A	D822N	IC	CBS2	R	Suetterlin, K 2022; https://doi.org/10.1093/brain/awab344
2492A>G	Q831R	IC	CBS2	R	Li H-F, 2014; DOI: 10.1007/s12264-014-1467-7
2495C>T	T832I	IC	CBS2	R	Orsini C, 2020; DOI: 10.3389/fneur.2020.00063
2510C>T	T837I	IC	CBS2	???	Suetterlin, K 2022; https://doi.org/10.1093/brain/awab344
2513A>C	H838P	IC	CBS2	R	Ferradini V, 2017; DOI: 10.1016/j.cca.2017.04.012
2551G>A	V851M	IC	CBS2	R	Suetterlin, K 2022; https://doi.org/10.1093/brain/awab344
2513_2514insCTCA	P872fs	IC	CBS2	D	de Diego C, 1999; DOI: 10.1007/s004150050462
2518_2519del	L870fs	IC	CBS2	R	Colding-Jorgensen E, 2003; DOI: 10.1002/mus.10347
2530C>T	L844F	IC	CBS2	D	Yang X, 2017; DOI: 10.1080/19336950.2016.1212140
2533G>A	G845S	IC	CBS2	R	Ulzi G, 2012; https://doi.org/10.1016/j.jns.2012.03.024
2545C>G	A849P	IC	CBS2	R	Ferradini V, 2017; DOI: 10.1016/j.cca.2017.04.012
2551G>A	V851M	IC	CBS2	D	Palma-Milla C, 2019; DOI: 10.1007/s12041-019-1115-0
2555_2558del	P825fs	IC	CBS2	S	Ivanova EA, (2012); Genetika 48, 1113, No DOI
2564G>A	G855E	IC	CBS2	D	Vereb N, 2021; DOI: 10.1007/s00415-020-10328-1
2576G>A	G859D	IC	CBS2	D?/R	Deymeer F, 1998; DOI: 10.1002/(sici)1097-4598(199810)21:10<1334::aid-mus16>3.0.co;2-1
2582T>C	L861P	IC	CBS2	D	Modoni A, 2011; DOI: 10.1097/WNP.0b013e31820510d7
2596-1G>A	splicing-site mutation	IC	CBS2	R/S	Fiahlo D, 2007; https://doi.org/10.1093/brain/awm248
2599C>T	Q867*	IC	CBS2	R	Stunnenberg BC, 2018; DOI: 10.1016/j.nmd.2018.03.006+
2618T>C	L844P	IC	CBS2	D	Dupre N, 2009; DOI: 10.1016/j.nmd.2008.01.007
2635C>T	Q879*	IC	C-Term	S	Ivanova EA, (2012); Genetika 48, 1113, No DOI
2647C>A	P883T	IC	C-Term	S	Fiahlo D, 2007; https://doi.org/10.1093/brain/awm248
2662_2675del	R888fs	IC	C-Term	???	Ivanova EA, (2012); Genetika 48, 1113, No DOI
2680C> T	R894*	IC	C-Term	D/R/S	George Jr A.L., (1994); Hum Mol Genet 3, 2071, no DOI
2692G>A	G898R	IC	C-Term	???	Suetterlin, K 2022; https://doi.org/10.1093/brain/awab344
2786del	T929fs	IC	C-Term	???	Brugnoni R, 2013; DOI: 10.1038/jhg.2013.58
2795C>T	P932L	IC	C-Term	D/R	Nagamitsu, 2000; https://n.neurology.org/content/55/11/1697.long
2828insC	splicing-site mutation	IC	C-Term	S	Dupre N, 2009; DOI: 10.1016/j.nmd.2008.01.007
2840T>A	V947E	IC	C-Term	???	Ulzi G, 2012; https://doi.org/10.1016/j.jns.2012.03.024
2848G>A	E950K	IC	C-Term	D?	Kato H, 2016; DOI: 10.1016/j.jns.2016.08.030
2926C>T	R976*	IC	C-Term	R	Modoni A, 2011; DOI: 10.1097/WNP.0b013e31820510d7
Deletion exons 1-3	Deletion exons 1-3	IC	C-Term	R	Suetterlin, K 2022; https://doi.org/10.1093/brain/awab344
IC=intracellular, IM=intramembrane, EC=extracellular, D=dominant, R=recesive, S=Sporadic, ?=Undetermined
