# Supplementary material for: ClC-1 Chloride Channel: Inputs on the Structure–Function Relationship of Myotonia Congenita-Causing Mutations
Source: Biomedicines. 2023 Sep 24;11(10):2622. doi: 10.3390/biomedicines11102622 (PMC10604815; doi:10.3390/biomedicines11102622)
Supplement: Supplementary file 1 [file biomedicines-11-02622-s001.zip › Supplementary Table S2 ClC-1 Brenes-Pusch-Morales.xlsx]

## Sheet: Hoja1
A.A. change	Current amplitude	Channel Po	Gates Po		Activation by depolarization	Gates deactivation by hyperpolarization		Rectification		Single channel conductance	Membrane localization	Other	Reference
			Slow	Fast		Fast	Slow	Outward	Inward
H29P	like WT	like WT											Suetterlin, K 2022; https://doi.org/10.1093/brain/awab344
Q43R										like WT	decreased		Ronstedt K, 2015; https://doi.org/10.1038/srep15382
R47W		(+) shift											Chin HJ, 2017; https://doi.org/10.4196/kjpp.2017.21.4.439
S70L	like WT									like WT			Ronstedt K, 2015; https://doi.org/10.1038/srep15382
T82A	like WT												Portaro S, 2015; https://doi.org/10.1007/s12017-015-8356-8
R105C	like WT	like WT								like WT			Desaphy JF, 2013; https://doi.org/10.1016/j.expneurol.2013.07.018 Vindas-Smith R, 2015; https://doi.org/10.1002/humu.22916
L106V	like WT	like WT											Suetterlin, K 2022; https://doi.org/10.1093/brain/awab344
M128V		(+) shift			slower			increased					Grunnet M, 2003; https://doi.org/10.1002/mus.10501
M128I	smaller	(+) shift	V-dep inversion	(+) shift		lost	lost		increased				Ha K, 2014; https://doi.org/10.14348/molcells.2014.2267 Suetterlin, K 2022; https://doi.org/10.1093/brain/awab344
S132C	smaller	(+) shift											Wu FF, 2002; https://doi.org/10.1093/brain/awf246
D136G	smaller					lost			increased				Fahlke C, 1995; https://10.1016/0896-6273(95)90050-0 Pusch M, 2004; https://doi.org/10.1111/j.1469-7793.1999.341ac.x
Y137D	smaller									like WT	decreased		Mazón M,2012; https://doi.org/10.1016/j.nmd.2011.10.013 Ronstedt K, 2015, https://doi.org/10.1038/srep15382
Y150C	like WT												Wollnik B, 1997; https://doi.org/10.1093/hmg/6.5.805
Q160H	smaller									like WT	decreased		Ronstedt K, 2015, https://doi.org/10.1038/srep15382
W164R	like WT	(+) shift				slower	like WT					Erev changed	Ulzi G, 2012; https://doi.org/10.1016/j.jns.2012.03.024
V165G		(+) shift				slower	faster						Zhang J, 2000; https://doi.org/10.1212/WNL.54.4.937
F167L	like WT	(+) shift				slower	little faster			like WT			Zhang J, 2000; https://doi.org/10.1212/WNL.54.4.937 Lucchiari S, 2013; http://www.jpp.krakow.pl/journal/archive/10_13/pdf/669_10_13_article.pdf Desaphy JF, 2013; https://doi.org/10.1016/j.expneurol.2013.07.018 Vindas-Smith R, 2015; https://doi.org/10.1002/humu.22916 Suetterlin, K 2022; https://doi.org/10.1093/brain/awab344
C179Y	like WT	(+) shift											Suetterlin, K 2022; https://doi.org/10.1093/brain/awab344
S183P	lost												Suetterlin, K 2022; https://doi.org/10.1093/brain/awab344
S189C	smaller	(+) shift	(+) shift	(+) shift									Ha K, 2014; https://doi.org/10.14348/molcells.2014.2267
G190S	smaller	(+) shift			slower	lost	lost					Erev changed	Portaro S, 2015; https://doi.org/10.1007/s12017-015-8356-8 Desaphy JF, 2013; https://doi.org/10.1016/j.expneurol.2013.07.018 Ulzi G, 2012; https://doi.org/10.1016/j.jns.2012.03.024 Suetterlin, K 2022; https://doi.org/10.1093/brain/awab344
G190R	lost												Suetterlin, K 2022; https://doi.org/10.1093/brain/awab344
E193K		(+) shift										Erev changed	Grunnet M, 2003; https://doi.org/10.1002/mus.10501
I197R		(+) shift				slower	like WT					Erev changed	Ulzi G, 2012; https://doi.org/10.1016/j.jns.2012.03.024
L198V		(+) shift	(+) shift	(+) shift									Simpson BJ, 2004; https://doi.org/10.1002/humu.9260 Suetterlin, K 2022; https://doi.org/10.1093/brain/awab344
L198P		(+) shift	(+) shift		slower			increased					Imbrici P, 2015; https://doi.org/10.1113/JP270358 Suetterlin, K 2022; https://doi.org/10.1093/brain/awab344
G200R		(+) shift						like WT	like WT	like WT		NAD+ inhibition lost	Wollnik B, 1997; https://doi.org/10.1093/hmg/6.5.805 Wagner S, 1998; https://doi.org/10.1002/(SICI)1097-4598(199809)21:9<1122::AID-MUS2>3.0.CO;2-9 Bennetts B, 2012; https://doi.org/10.1074/jbc.M111.327551
G200E		(+) shift											Suetterlin, K 2022; https://doi.org/10.1093/brain/awab344
A218V		(+) shift											Suetterlin, K 2022; https://doi.org/10.1093/brain/awab344
A221E	smaller	like WT											Suetterlin, K 2022; https://doi.org/10.1093/brain/awab344
G222S	like WT	like WT											Suetterlin, K 2022; https://doi.org/10.1093/brain/awab344
G230E	smaller or lost	(-) shift				slower and less complete	slower and less complete					Erev changed	Steinmeyer K, 1994; https://doi.org/10.1002/j.1460-2075.1994.tb06315.x Fahlke C, 1997; https://doi.org/10.1073/pnas.94.6.2729 Suetterlin, K 2022; https://doi.org/10.1093/brain/awab344
G233S	lost												Suetterlin, K 2022; https://doi.org/10.1093/brain/awab344
G233V	smaller												Mazón M, 2012; https://doi.org/10.1016/j.nmd.2011.10.013
P234T		(+) shift											Suetterlin, K 2022; https://doi.org/10.1093/brain/awab344
P234L	lost												Suetterlin, K 2022; https://doi.org/10.1093/brain/awab344
V236L	like WT	(+) shift											Kubisch C, 1998; https://doi.org/10.1093/hmg/7.11.1753
Y261C	like WT											NAD+ inhibition lost	Wollnik B, 1997; https://doi.org/10.1093/hmg/6.5.805 Bennetts B, 2012; https://doi.org/10.1074/jbc.M111.327551
T268M		(+) shift	(+) shift	(+) shift								decreased α, increased β	Duffield M, 2003; https://doi.org/10.1085/jgp.20028741 Suetterlin, K 2022; https://doi.org/10.1093/brain/awab344
G270D													Suetterlin, K 2022; https://doi.org/10.1093/brain/awab344
G270V	smaller	(+) shift				lost	lost	increased					Portaro S, 2015; https://doi.org/10.1007/s12017-015-8356-8
C271R		(+) shift											Suetterlin, K 2022; https://doi.org/10.1093/brain/awab344
V273M		(+) shift											Suetterlin, K 2022; https://doi.org/10.1093/brain/awab344
G276D	lost												Suetterlin, K 2022; https://doi.org/10.1093/brain/awab344
G276S	like WT	like WT											Suetterlin, K 2022; https://doi.org/10.1093/brain/awab344
C277R	smaller lost					lost	lost	increased					Weinberger S, 2012; https://doi.org/10.1113/jphysiol.2012.232785 Suetterlin, K 2022; https://doi.org/10.1093/brain/awab344
C277Y	smaller					lost	lost	increased		smaller		Ion selectivity changed I-=NO3->Br->Cl-	Weinberger S, 2012; https://doi.org/10.1113/jphysiol.2012.232785
V289fs	lost										possibly lost		Nagamitsu, 2000; https://n.neurology.org/content/55/11/1697.long
L283F		(+) shift											Wu FF, 2002; https://doi.org/10.1093/brain/awf246
G284R	lost										possibly lost		Desaphy JF, 2013; https://doi.org/10.1016/j.expneurol.2013.07.018
G285E	lost												Kubisch C, 1998; https://doi.org/10.1093/hmg/7.11.1753
G285V	lost												Suetterlin, K 2022; https://doi.org/10.1093/brain/awab344
V286A		(+) shift											Kubisch C, 1998; https://doi.org/10.1093/hmg/7.11.1753
S289G		(+) shift											Suetterlin, K 2022; https://doi.org/10.1093/brain/awab344
S289I		(+) shift											Accardi and Pusch, 2000; https://doi.org/10.1085/jgp.116.3.433 Suetterlin, K 2022; https://doi.org/10.1093/brain/awab344
S289N		(+) shift											Suetterlin, K 2022; https://doi.org/10.1093/brain/awab344
I290M		(+) shift	(+) shift					increased					Pusch M, 1995; https://doi.org/10.1016/0896-6273(95)90023-3 Saviane C, 1999; https://doi.org/10.1085/jgp.113.3.457
E291K	lost												Pusch M, 1995; https://doi.org/10.1016/0896-6273(95)90023-3 Suetterlin, K 2022; https://doi.org/10.1093/brain/awab344
F297S		(+) shift											Fiahlo D, 2007; https://doi.org/10.1093/brain/awm248 Suetterlin, K 2022; https://doi.org/10.1093/brain/awab344
A298T	smaller	(+) shift					less complete	increased	increased				Chin HJ, 2017; https://doi.org/10.4196/kjpp.2017.21.4.439
V299L		(+) shift											Suetterlin, K 2022; https://doi.org/10.1093/brain/awab344
R300Q	like WT												Steinmeyer K, 1994; https://doi.org/10.1002/j.1460-2075.1994.tb06315.x
Y302H	smaller												Mazón M, 2011; https://doi.org/10.1016/j.nmd.2011.10.013
W303R	smaller	(+) shift											Fiahlo D, 2007; https://doi.org/10.1093/brain/awm248 Suetterlin, K 2022; https://doi.org/10.1093/brain/awab344
F306L	smaller	(+) shift										Erev changed	Fiahlo D, 2007; https://doi.org/10.1093/brain/awm248 Zhao C, 2020; https://doi.org/10.1371/journal.pone.0233017 Suetterlin, K 2022; https://doi.org/10.1093/brain/awab344
F306S	smaller	(+) shift										Erev changed	Zhao C, 2020; https://doi.org/10.1371/journal.pone.0233017
F307S	like WT	(+) shift	(+) shift										Kubisch C, 1998; https://doi.org/10.1093/hmg/7.11.1753 Aromataris EC, 2001; https://doi.org/10.1124/mol.60.1.200 Suetterlin, K 2022; https://doi.org/10.1093/brain/awab344
T310M		(+) shift	(+) shift									decreased α, β like WT	Wu FF, 2002; https://doi.org/10.1093/brain/awf246 Duffield M, 2003; https://doi.org/10.1085/jgp.20028741
A313T	like WT	(+) shift	(+) shift										Kubisch C, 1998; https://doi.org/10.1093/hmg/7.11.1753 Aromataris EC, 2001; https://doi.org/10.1124/mol.60.1.200
A313V	smaller	(+) shift											Fiahlo D, 2007; https://doi.org/10.1093/brain/awm248 Suetterlin, K 2022; https://doi.org/10.1093/brain/awab344
R317L		(+) shift											Suetterlin, K 2022; https://doi.org/10.1093/brain/awab344
R317Q		(+) shift											Pusch M, 1995; https://doi.org/10.1016/0896-6273(95)90023-3
A320V		(+) shift											Suetterlin, K 2022; https://doi.org/10.1093/brain/awab344
V321L		(+) shift											Suetterlin, K 2022; https://doi.org/10.1093/brain/awab344
W322*	lost												Brenes O, 2021; https://doi.org/10.3390/cells10020374
V327I	like WT	like WT											Lorenz C, 1994; https://doi.org/10.1093/hmg/3.6.941 Suetterlin, K 2022; https://doi.org/10.1093/brain/awab344
T328I	lost												Suetterlin, K 2022; https://doi.org/10.1093/brain/awab344
I329T		(+) shift				faster but less complete							Zhang J, 2000; https://doi.org/10.1212/WNL.54.4.937
A331T	smaller					(+) shift	slower and less complete					new hyperpol. slow gate	Warnstedt M, 2002; https://doi.org/10.1523/JNEUROSCI.22-17-07462.2002
A331S	like WT	like WT			slower								Suetterlin, K 2022; https://doi.org/10.1093/brain/awab344
L332R	smaller				slower	slower	slower and less complete						Suetterlin, K 2022; https://doi.org/10.1093/brain/awab344
F333L	like WT	like WT			slower								Suetterlin, K 2022; https://doi.org/10.1093/brain/awab344
T335N	smaller	(+) shift	(+) shift	lost		lost	lost				normal		Imbrici P, 2016; doi: 10.1096/fj.201500079R
R338Q		(+) shift	like WT	like WT		like WT	like WT						Zhang J, 2000; https://doi.org/10.1212/WNL.54.4.937 Suetterlin, K 2022; https://doi.org/10.1093/brain/awab344
P342L	smaller				slower								Suetterlin, K 2022; https://doi.org/10.1093/brain/awab344
G355R	lost											structural change	Desaphy JF, 2013; https://doi.org/10.1016/j.expneurol.2013.07.018 Brenes O, 2021; https://doi.org/10.3390/cells10020374 Suetterlin, K 2022; https://doi.org/10.1093/brain/awab344
H369P	smaller	like WT											Suetterlin, K 2022; https://doi.org/10.1093/brain/awab344
M373L	like WT	(+) shift	V-dep inversion	(+) shift		like WT	like WT						Ha K, 2014; https://doi.org/10.14348/molcells.2014.2267
V397D	smaller	like WT											Suetterlin, K 2022; https://doi.org/10.1093/brain/awab344
A402V	like WT	like WT											Suetterlin, K 2022; https://doi.org/10.1093/brain/awab344
P408A	like WT	like WT											Suetterlin, K 2022; https://doi.org/10.1093/brain/awab344
G411C	lost										decreased		Altamura C, 2020; https://doi.org/10.3389/fneur.2020.01019
Q412P	smaller									like WT	decreased		Vindas-Smith R, 2015; https://doi.org/10.1002/humu.22916
F413C	smaller	(+) shift like WT									decreased		Zhang J, 2000; https://doi.org/10.1212/WNL.54.4.937 Papponen H, 2007; https://doi.org/10.1002/mus.20922 Suetterlin, K 2022; https://doi.org/10.1093/brain/awab344
G416E	smaller												Mazón M, 2011; https://doi.org/10.1016/j.nmd.2011.10.013
R421C	smaller	(+) shift				lost	lost						Mazón M, 2011; https://doi.org/10.1016/j.nmd.2011.10.013 Suetterlin, K 2022; https://doi.org/10.1093/brain/awab344
E422K	almost lost	like WT											Suetterlin, K 2022; https://doi.org/10.1093/brain/awab344
F428S	smaller												Wu FF, 2002; https://doi.org/10.1093/brain/awf246
W433R	lost												Suetterlin, K 2022; https://doi.org/10.1093/brain/awab344
R453W	like WT												Portaro S, 2015; https://doi.org/10.1007/s12017-015-8356-8
V456I	like WT	like WT											Suetterlin, K 2022; https://doi.org/10.1093/brain/awab344
F463I	lost												Suetterlin, K 2022; https://doi.org/10.1093/brain/awab344
S471F	like WT												Lin M-J, 2006; https://doi.org/10.1016/j.bbrc.2006.10.158
P480S	smaller	like WT (+) shift	like WT	like WT									Ha K, 2014; https://doi.org/10.14348/molcells.2014.2267 Suetterlin, K 2022; https://doi.org/10.1093/brain/awab344
P480L	smaller			lost		lost	lost					Ion selectivity changed I->Cl-	Steinmeyer K, 1994; https://doi.org/10.1002/j.1460-2075.1994.tb06315.x
P480H	lost												Suetterlin, K 2022; https://doi.org/10.1093/brain/awab344
G482R	lost												Lin M-J, 2006; https://doi.org/10.1016/j.bbrc.2006.10.158 Lin M-J, 2008; https://doi.org/10.1016/j.bbrc.2007.11.029
G483S		(+) shift											Suetterlin, K 2022; https://doi.org/10.1093/brain/awab344
F484L	smaller	(+) shift	(+) shift	lost	slower			increased					Imbrici P, 2015; https://doi.org/10.1113/JP270358
M485V	smaller or lost	(-) shift					less complete		increased	smaller			Wollnik B, 1997; https://doi.org/10.1093/hmg/6.5.805 Suetterlin, K 2022; https://doi.org/10.1093/brain/awab344
M485K	like WT	(+) shift				lost	lost						Suetterlin, K 2022; https://doi.org/10.1093/brain/awab344
A493E	lost										decreased		Gaitán-peñas H, 2018; https://doi.org/10.1002/mus.26098 Suetterlin, K 2022; https://doi.org/10.1093/brain/awab344
A493T	like WT	like WT											Suetterlin, K 2022; https://doi.org/10.1093/brain/awab344
R496S	lost												Lorenz C, 1994; https://doi.org/10.1093/hmg/3.6.941 Pusch M, 1995; https://doi.org/10.1016/0896-6273(95)90023-3
G499R	lost	V-dep inversion				lost	lost		increased				Zhang J, 2000; https://doi.org/10.1074/jbc.275.4.2999
E500K	lost												Suetterlin, K 2022; https://doi.org/10.1093/brain/awab344
P521T	lost												Suetterlin, K 2022; https://doi.org/10.1093/brain/awab344
G523D	like WT	(+) shift V-dep inversion	V-dep inversion	V-dep lost		lost	lost		increased				Ha K, 2014; https://doi.org/10.14348/molcells.2014.2267 Suetterlin, K 2022; https://doi.org/10.1093/brain/awab344
A529V	lost												Suetterlin, K 2022; https://doi.org/10.1093/brain/awab344
A531V	smaller	(+) shift									decreased		Papponen H, 2007; https://doi.org/10.1002/mus.20922 Desaphy JF, 2013; https://doi.org/10.1016/j.expneurol.2013.07.018
V536L		(+) shift		(+) shift	slower								Lucchiari S, 2013; http://www.jpp.krakow.pl/journal/archive/10_13/pdf/669_10_13_article.pdf
V536I		(+) shift											Suetterlin, K 2022; https://doi.org/10.1093/brain/awab344
T539A		(+) shift	(+) shift									decreased α, increased β	Duffield M, 2003; https://doi.org/10.1085/jgp.20028741
E548K	lost												Suetterlin, K 2022; https://doi.org/10.1093/brain/awab344
T550M		(+) shift	slower										Wu FF, 2002; https://doi.org/10.1093/brain/awf246
G551D		(+) shift											Suetterlin, K 2022; https://doi.org/10.1093/brain/awab344
Q552R		(+) shift					less complete						Pusch M, 1995; https://doi.org/10.1016/0896-6273(95)90023-3 Ryan A, 2002; https://doi.org/10.1113/jphysiol.2002.027037
I553F	smaller	(+) shift							decreased				Burgunder J-M, 2008; https://doi.org/10.1016/j.nmd.2008.05.007
H555N	smaller	(+) shift							decreased				Burgunder J-M, 2008; https://doi.org/10.1016/j.nmd.2008.05.007
I556N	like WT	(+) shift	(+) shift	(+) shift									Kubisch C, 1998; https://doi.org/10.1093/hmg/7.11.1753 Saviane C, 1999; https://doi.org/10.1085/jgp.113.3.457
P558S	smaller or lost				slower	lost	lost	increased					Desaphy JF, 2013; https://doi.org/10.1016/j.expneurol.2013.07.018 Suetterlin, K 2022; https://doi.org/10.1093/brain/awab344
M560T		(+) shift											Suetterlin, K 2022; https://doi.org/10.1093/brain/awab344
A566T	lost												Suetterlin, K 2022; https://doi.org/10.1093/brain/awab344
N567K	smaller												Mazón M, 2011; https://doi.org/10.1016/j.nmd.2011.10.013
P575S	smaller	(+) shift											Lin M-J, 2006; https://doi.org/10.1016/j.bbrc.2006.10.158
Q583R	like WT	(+) shift											Suetterlin, K 2022; https://doi.org/10.1093/brain/awab344
L587V	like WT	like WT			faster		faster and more complete						Suetterlin, K 2022; https://doi.org/10.1093/brain/awab344
G594V	like WT	like WT											Suetterlin, K 2022; https://doi.org/10.1093/brain/awab344
M609K	like WT	like WT	V-dep inversion	like WT									Ha K, 2014; https://doi.org/10.14348/molcells.2014.2267
R611H	like WT	like WT											Suetterlin, K 2022; https://doi.org/10.1093/brain/awab344
L628P		like WT	like WT	like WT	slower								Imbrici P, 2015; https://doi.org/10.1113/JP270358
V640G	almost lost	like WT	like WT										Imbrici P, 2015; https://doi.org/10.1113/JP270358
V640F	lost												Suetterlin, K 2022; https://doi.org/10.1093/brain/awab344
D644G	like WT	(+) shift											Lin M-J, 2006; https://doi.org/10.1016/j.bbrc.2006.10.158
M646I	smaller												Mazon, 2012; S0960-8966(11)01371-X
M646T	like WT	like WT											Suetterlin, K 2022; https://doi.org/10.1093/brain/awab344
H664P	like WT	(-) shift											Suetterlin, K 2022; https://doi.org/10.1093/brain/awab344
R669C	like WT	like WT											Suetterlin, K 2022; https://doi.org/10.1093/brain/awab344
Y686*	lost												Desaphy JF, 2013; https://doi.org/10.1016/j.expneurol.2013.07.018
G688R	like WT	like WT											Suetterlin, K 2022; https://doi.org/10.1093/brain/awab344
splicing-site mutation	lost												Chen L, 2004; https://doi.org/10.1002/mus.20005
P744T	like WT	like WT											Suetterlin, K 2022; https://doi.org/10.1093/brain/awab344
K752R	like WT												Simpson BJ, 2004; https://doi.org/10.1002/humu.9260
R793fs	lost												Lin M-J, 2006; https://doi.org/10.1016/j.bbrc.2006.10.158
Q788P	smaller												Mazón M, 2012; https://doi.org/10.1016/j.nmd.2011.10.013
T837I	like WT	like WT											Suetterlin, K 2022; https://doi.org/10.1093/brain/awab344
L844F	like WT	(+) shift											Burgunder J-M, 2008; https://doi.org/10.1016/j.nmd.2008.05.007
V851M	like WT	like WT											Suetterlin, K 2022; https://doi.org/10.1093/brain/awab344
Q879*	lost												Wu W, 2006; https://doi.org/10.1042/BJ20050966
P883T	like WT	(+) shift											Suetterlin, K 2022; https://doi.org/10.1093/brain/awab344
R894*	like WT or smaller	(-) shift	(-) shift	(-) shift							decreased or like WT	alteration in outer vestibule of ion conduction pathway.	Meyer-Kleine C, 1995; PMC1801423 Papponen H, 2007; https://doi.org/10.1002/mus.20922 Hebeisen S, 2005; https://doi.org/10.1529/biophysj.104.056093 Macías MJ, 2007; https://doi.org/10.1042/BJ20061230
G898R	like WT	like WT											Suetterlin, K 2022; https://doi.org/10.1093/brain/awab344
P932L	smaller	like WT									decreased		Simpson BJ, 2004; https://doi.org/10.1002/humu.9260
WT=wild-type, Po=open probability, (+) shift=positive shift, (-) shift=negative shift, V-dep=Voltage-dependency.
